# Supplementary material for: Patterns of island change and persistence offer alternate adaptation pathways for atoll nations
Source: Nat Commun. 2018 Feb 9;9:605. doi: 10.1038/s41467-018-02954-1 (PMC5807422; doi:10.1038/s41467-018-02954-1)
Supplement: Supplementary file 4 — Supplementary Data 1 [file 41467_2018_2954_MOESM4_ESM.xlsx]

## Sheet: Supplementary Data 1
Supplementary Data 1. Summary data of island area and island change in Tuvalu.
Atoll	Isld.	Island name	*Isld.	Historical Island Areas (ha)					Island Change
	no.		Sed. Comp.	1943	1971	1984	2005	2014	Area (ha)	Percent
										(%)
Nanumaga	1	Nanumaga	MSG	-	301.04	303.64	300.94	305.75	4.71	1.56
Nanumea	1	Lakena	MSG	-	115.6	117.79	117.94	116.96	1.36	1.17
	2	Teafua a Teapoe	Sand	-	0.33	0.42	0.51	0.47	0.14	41.9
	3	Temotufoliki	MSG	-	21.74	22.15	22.33	21.97	0.23	1.05
	4	Nanumea	MSG	-	217.9	219.76	218.9	215.02	-2.88	-1.32
	5	N.A.	Gravel		0.33	0.34	0.27	0.23	-0.1	-30.3
	6	Lafongaki	Sand	-	0.22	0.23	0.23	0.14	-0.07	-34.45
Niulakita	1	Niulakita	MSG	-	42.04	42.22	42.08	42.09	0.05	0.12
Niutao	1	Niutao	MSG	233.83	235.23	235.8	235.1	235.57	0.34	0.14
Nui	1	Meang/Tokinivae	MSG	-	145.17	149.95	153.7	155.53	10.36	7.14
	2	Teitai	Gravel	-	0.27	0	0.28	0.25	-0.01	-4.15
	3	Talalolae/Butontem.	MSG	-	16.06	0	16.62	16.63	0.57	3.53
	4	Motulikiliki	Gravel	-	0.84	0.94	0.9	0.92	0.07	8.35
	5	Motuliki islet	Gravel	-	0.06	0.07	0	0.06	0	3.6
	6	Motuliki	Gravel	-	0.8	0.86	0.79	0.83	0.04	4.43
	7	Sikaiana/Pakantou	MSG	-	5.4	5.61	5.88	6.05	0.65	12.04
	8	Piliaieve	Sand	-	4.64	4.84	5.07	5.09	0.44	9.57
	9	Tenamoitoka	Gravel	-	0.53	0.6	0.54	0.58	0.05	10.3
	10	Unimai	MSG	-	4.71	5.11	4.89	4.92	0.2	4.29
	11	Kokole	Sand	-	0.11	0.13	0.13	0.12	0.01	12.95
	12	Pongalei/Motu.	MSG	-	30.26	31.25	31.76	31.89	1.63	5.38
	13	Tutupe/Fenua Tapu	Sand	-	133.94	137.11	137.58	137.89	3.95	2.95
Nukufetau	1	Funaota	MSG	-	15.2	15.26	-	15.89	0.69	4.54
	2	Matanukulaelae	MSG	-	0.56	0.56	-	0.55	-0.01	-1.43
	3	Teafualoi	Sand	-	0.15	0.15	-	0.07	-0.08	-53.81
	4	Niualei	Sand	-	0.24	0.24	-	0.2	-0.03	-14.06
	5	Nuiatali	Sand	-	0.27	0.27	-	0.19	-0.08	-30.5
	6	Teafuanonu	MSG	-	0.89	0.89	-	0.81	-0.08	-8.65
	7	Moutlua	MSG	-	2.14	2.14	-	2.1	-0.04	-1.85
	8	Teafuaniua	MSG	-	2.01	2.17	2.13	2.16	0.16	7.75
	9	Niuatui	MSG	-	1.69	2.14	1.87	1.99	0.3	17.84
	10	Nuitepu	MSG	-	0.6	0.82	0.93	1.09	0.49	81.56
	11	Oua/Lafanga	MSG	-	62.02	65.22	64.97	66.02	4	6.45
	12	Kongoloto Lafanga	Gravel	-	22.58	24.71	25.04	25.85	3.26	14.45
	13	Motufetau	Gravel	-	0.79	0.87	0.73	0.73	-0.06	-7.21
	14	Kongoloto Motulalo	MSG	-	125.1	129.74	128.33	130.36	5.26	4.21
	15	Motumoa	MSG	-	10.5	10.53	10.5	10.86	0.36	3.43
	16	Teafualoto	MSG	-	0.08	0.06	-	0	-0.08	-100
	17	Temotuloto	MSG	6.07	5.84	6.03	5.69	5.85	0.01	0.25
	18	Teafuafalenui	MSG	0.41	0.35	0.37	0.34	0.41	0.06	16.95
	19	Teafuatakalau	MSG	0.2	0.2	0.23	0.24	0.3	0.09	45.98
	20	Teafua Saufili	MSG	0.18	0.14	0.17	0.13	0.23	0.09	60.67
	21	Fale	MSG	36.03	36.03	37.4	37.09	37.86	1.83	5.09
	22	Savave	Sand	18.18	19.26	21.06	22.01	22.81	3.55	18.4
	23	Sakalua	Sand	-	5.85	5.83	-	5.62	-0.23	-3.99
	24	Teafuone	Sand	-	1.37	1.51	-	1.42	0.04	3.05
	25	Muliafua	MSG	-	0.17	-	-	0.1	-0.07	-40.61
	26	Teafatule	MSG	-	0.36	-	-	0.31	-0.04	-12.01
Nukulaelae	1	Tumiloto	MSG	-	45.3	45.79	46.77	46.77	1.47	3.25
	2	Tapuaelani	Sand	-	0.19	0.27	0.36	0.4	0.21	113.14
	3	Kalilaia	Sand	-	0.52	0.45	0.22	0.08	-0.45	-84.79
	4	Niuoku	MSG	-	69.51	71.6	-	71.16	1.65	2.38
	5	Fetuatasi	Sand	-	1.66	2	2.14	2.07	0.41	24.79
	6	Motualama	MSG	-	0.22	0.3	0.36	0.36	0.14	65.33
	7	Fenualango	MSG	-	14.11	14.98	15.93	16.36	2.25	15.95
	8	Teafuafatu	MSG	-	0.29	0.34	-	0.15	-0.15	-49.47
	9	Aula	Sand	-	0.32	0.34	0.27	0.23	-0.09	-28.83
	10	Temotutafa	MSG	-	1.47	1.5	1.59	1.67	0.2	13.36
	11	Temotuloto	Sand	-	0.43	0.43	0.45	0.46	0.03	6.74
	12	Teafatule	MSG	-	5.32	5.54	5.69	5.7	0.38	7.11
	13	Fangaua	Sand	-	22.38	23.69	24.93	25.45	3.06	13.69
	14	Muliteatua	MSG	-	3.79	3.98	3.84	3.92	0.13	3.56
	15	Motala	MSG	-	6.2	6.24	6.4	6.47	0.27	4.31
	16	Asia	Sand	-	0.48	0.51	0.51	0.52	0.04	8.35
	17	Motukatuli	MSG	-	2.63	2.74	2.78	2.87	0.24	9.16
	18	Kolofau/Motu.-Foliki	MSG	-	0.89	0.93	0.96	1	0.1	11.71
	19	Kavutu	MSG	-	0.64	0.67	0.68	0.72	0.08	13.31
Vaitupu	1	Vaitupu	MSG	-	518.32	522.28	524.95	529.77	11.45	2.21
	2	Temotu	Sand	-	0.27	0.38	0.38	0.44	0.17	63.81
	3	Motutanifa/Olosau	Sand	-	0.13	0.18	0.13	0.11	-0.02	-17.76
	4	Tofia	MSG	-	2.77	2.91	2.87	2.97	0.2	7.22
	5	Mosana	MSG	-	1.16	1.29	1.32	1.51	0.35	30.03
	6	Te Motu Olepa	MSG	-	0	0.11	0.09	0.1	0.1	50
	7	Lausamotu/Ten. N.	MSG	-	0.14	0.21	0.16	0.18	0.03	24.12
	8	Lausamotu/Ten. S.	MSG	-	0.08	0.11	0.07	0.07	0	-5.72
Funafuti	1	Fualefeke/Pava	Sand	7.77	8.31	8.53	8.18	7.79	7.53	-6.16
	3	Mulitefala	MSG	-	2.26	2.45	2.4	2.44	0.18	8.12
	4	Amatuka	MSG	-	5.6	6	5.82	5.71	0.11	1.94
	5	Fogafale	MSG	-	152	-	154.15	156.58	4.58	3.01
	6	Fatato	MSG	-	4.44	4.79	5.37	5.4	0.96	21.74
	7	Funagogo	MSG	-	9	10.94	10.9	11.04	2.03	22.57
	8	Funamanu	Gravel	-	3.06	2.93	4.05	3.85	0.79	25.79
	9	Falefatu	MSG	-	2.9	2.77	3.49	3.58	0.68	23.45
	10	Mateiko	MSG	3.57	3.86	4.04	4.26	4.1	0.24	6.34
	11	Luamotu	MSG	1.71	1.67	1.61	1.7	1.67	0	0.08
	12	Funafara	MSG	21.29	21.99	22.31	22.74	22.53	0.54	2.47
	13	Tefota	Gravel	-	0.17	0.15	0.15	0.14	-0.03	-18.82
	14	Telele/Motusanapa	MSG	-	8.35	8.63	9.22	8.91	0.56	6.65
	16	Motuloa	Gravel	3.59	3.8	3.58	4.76	4.02	0.22	5.88
	17	Nukusavalivali	Gravel	0.43	0.43	0.48	0.46	0.47	0.05	10.76
	18	Motungie	Gravel	0.16	0.19	0.16	0.16	0.16	-0.03	-15
	19	Avalua/Teafuafou	MSG	10.21	11.03	11.75	11.87	12.09	1.07	9.69
	21	Tengasu	MSG	0.6	0.59	0.68	0.62	0.63	0.04	6.13
	22	Tutanga	MSG	1.38	1.57	1.54	1.57	1.53	-0.05	-2.89
	23	Falaoigo	MSG	-	1.15	1.23	1.33	1.36	0.21	18.55
	24	Tefala	Sand	-	0.78	-	0.77	0.63	-0.15	-19.39
	25	Fuagea	Sand	-	1.63	-	1.14	0.89	-0.74	-45.52
	26	Fuafatu	MSG	2.73	3.02	-	3.32	3.38	0.36	11.78
	27	Fualopa	Sand	-	2.44	-	2.2	2.18	-0.26	-10.59
	28	Tepuka	Sand	10.1	10.71	10.67	10.09	9.81	-0.89	-8.35
	29	Te Afualiku	MSG	0.26	0.22	0.3	0.23	0.31	0.09	41.1
*Island sediment composition: Sand, Gravel and Mixed Sand and Gravel (MSG). Source of sediment data: McLean R.F. and Hosking P.L. (1992) Tuvalu Land Resources Survey, Island Reports 1-10. FAO, UNDP.
1971 values in italics derived from McLean R.F. and Hosking P.L. (1992) Tuvalu Land Resources Survey, Island Reports 1-10. FAO, UNDP.
