# Supplementary material for: Patterns of island change and persistence offer alternate adaptation pathways for atoll nations
Source: Nat Commun. 2018 Feb 9;9:605. doi: 10.1038/s41467-018-02954-1 (PMC5807422; doi:10.1038/s41467-018-02954-1)
Supplement: Supplementary file 5 — Supplementary Data 2 [file 41467_2018_2954_MOESM5_ESM.xlsx]

## Sheet: Supplementary Data 2
Suupplementary Data 2. Summary DSAS analysis of transect change on each island in Tuvalu.
Atoll	Isld.	Island name	Summary DSAS analysis on island transects 1971-2014
	no.		aNo. T.	bNo. T.	cNo. T	d%	e%	f%	gRate (m/ per decade)
			Ero.	Accr.	N.C.	Ero.	Accr.	N. C.
Nanumanga	1	Nanumanga	85	331	267	12.45	48.46	39.09	1.58
Nanumea	1	Lakena	166	186	138	33.88	37.96	28.16	0.58
	2	Teafua a Teapoe	1	12	7	5	60	35	1.14
	3	Temotufoliki	42	82	104	18.42	35.96	45.61	0.28
	4	Nanumea	586	446	362	42.04	31.99	25.97	-0.47
	5	N.A.	-	-	-	-	-	-	-
	6	Lafongaki	6	0	6	50	0	50	-0.93
Niulakita	1	Niulakita	53	67	122	21.9	27.69	50.41	0.08
Niutao	1	Niutao	213	154	231	35.62	25.75	38.63	0.1
Nui	1	Meang/Tokinivae	99	512	221	11.9	61.54	26.56	1.74
	2	Teitai	0	0	18	0	0	100	-0.14
	3	Talalolae/Butontem.	9	52	91	5.92	34.21	59.87	0.64
	4	Motulikiliki	0	13	23	0	36.11	63.89	0.55
	5	Motuliki islet	-	-	-	-	-	-	-
	6	Motuliki	9	10	22	21.95	24.39	53.66	0.08
	7	Sikaiana/Pakantou	3	53	47	2.91	51.46	45.63	1.05
	8	Piliaieve	16	49	26	17.58	53.85	28.57	1.04
	9	Tenamoitoka	2	5	13	10	25	65	0.43
	10	Unimai	8	34	63	7.62	32.38	60	0.85
	11	Kokole	0	1	7	0	12.5	87.5	0.14
	12	Pongalei/Motu.	22	102	60	11.96	55.43	32.61	0.98
	13	Tutupe/Fenua Tapu	129	425	184	17.48	57.59	24.93	0.97
Nukufetau	1	Funaota	-	-	-	-	-	-	-
	2	Matanukulaelae	-	-	-	-	-	-	-
	3	Teafualoi	-	-	-	-	-	-	-
	4	Niualei	-	-	-	-	-	-	-
	5	Nuiatali	-	-	-	-	-	-	-
	6	Teafuanonu	-	-	-	-	-	-	-
	7	Moutlua	-	-	-	-	-	-	-
	8	Teafuaniua	11	19	11	26.83	46.34	26.83	0.63
	9	Niuatui	1	25	20	2.17	54.35	43.48	1.3
	10	Nuitepu	0	23	5	0	82.14	17.86	2.33
	11	Oua/Lafanga	39	252	120	9.49	61.31	29.2	1.42
	12	Kongoloto Lafanga	66	500	283	7.77	58.89	33.33	0.92
	13	Motufetau	17	8	43	25	11.76	63.24	-0.2
	14	Kongoloto Motulalo	109	685	690	7.35	46.16	46.5	0.8
	15	Motumoa	-	-	-	-	-	-	-
	16	Teafualoto	-	-	-	-	-	-	-
	17	Temotuloto	28	38	22	31.82	43.18	25	0.05
	18	Teafuafalenui	4	6	5	26.67	40	33.33	0.67
	19	Teafuatakalau	2	6	2	20	60	20	1.44
	20	Teafua Saufili	-	-	-	-	-	-	-
	21	Fale	-	-	-	-	-	-	-
	22	Savave	7	175	20	3.47	86.63	9.9	3.71
	23	Sakalua	36	23	25	42.86	27.38	29.76	-0.53
	24	Teafuone	15	15	0	50	50	0	-0.36
	25	Muliafua	5	4	1	50	40	10	-1
	26	Teafatule	6	1	9	37.5	6.25	56.25	-0.48
Nukulaelae	1	Tumiloto	140	317	367	16.99	38.47	44.54	0.39
	2	Tapuaelani	-	-	-	-	-	-	-
	3	Kalilaia	-	-	-	-	-	-	-
	4	Niuoku	396	349	428	33.76	29.75	36.49	0.24
	5	Fetuatasi	28	17	2	59.57	36.17	4.26	2.73
	6	Motualama	0	12	2	0	85.71	14.29	1.76
	7	Fenualango	0	142	7	0	95.3	4.7	3.29
	8	Teafuafatu	-	-	-	-	-	-	-
	9	Aula	10	1	8	52.63	5.26	42.11	-1.02
	10	Temotutafa	17	29	13	28.81	49.15	22.03	0.59
	11	Temotuloto	12	7	0	63.16	36.84	0	0.42
	12	Teafatule	9	38	52	9.09	38.38	52.53	0.76
	13	Fangaua	53	214	36	17.49	70.63	11.88	2.28
	14	Muliteatua	10	26	40	13.16	34.21	52.63	0.38
	15	Motala	14	44	33	15.38	48.35	36.26	0.69
	16	Asia	1	7	17	4	28	68	0.34
	17	Motukatuli	0	22	44	0	33.33	66.67	1.12
	18	Kolofau/Motu.-Foliki	0	11	16	0	40.74	59.26	0.83
	19	Kavutu	8	9	7	33.33	37.5	29.17	0.41
Vaitupu	1	Vaitupu	225	934	745	11.82	49.05	39.13	1.37
	2	Temotu	0	11	5	0	68.75	31.25	1.76
	3	Motutanifa/Olosau	-	-	-	-	-	-	-
	4	Tofia	8	37	41	9.3	43.02	47.67	0.59
	5	Mosana	9	21	7	24.32	56.76	18.92	0.71
	6	Te Motu Olepa	-	-	-	-	-	-	-
	7	Lausamotu/Ten. N.	4	4	2	40	40	20	0.38
	8	Lausamotu/Ten. S.	-	-	-	-	-	-	-
Funafuti	1	Fualefeke/Pava	51	61	20	38.64	46.21	15.15	-0.43
	3	Mulitefala	21	18	12	41.18	35.29	23.53	0.64
	4	Amatuka	57	35	51	39.86	24.48	35.66	-0.31
	5	Fogafale	1007	1004	382	42.08	41.96	15.96	0.29
	6	Fatato	4	98	66	2.38	58.33	39.29	1.1
	7	Funagogo	12	136	58	5.83	66.02	28.16	2.08
	8	Funamanu	33	34	27	35.11	36.17	28.72	1.12
	9	Falefatu	21	77	19	17.95	65.81	16.24	0.98
	10	Mateiko	49	22	89	30.63	13.75	55.63	0.35
	11	Luamotu	35	33	18	40.7	38.37	20.93	0
	12	Funafara	159	123	186	33.97	26.28	39.74	0.3
	13	Tefota	-	-	-	-	-	-	-
	14	Telele/Motusanapa	55	102	86	22.63	41.98	35.39	0.34
	16	Motuloa	30	44	68	21.13	30.99	47.89	-0.16
	17	Nukusavalivali	-	-	-	-	-	-	-
	18	Motugie	-	-	-	-	-	-	-
	19	Avalua/Teafuafou	44	76	41	27.33	47.2	25.47	0.92
	21	Tengasu	6	11	6	26.09	47.83	26.09	0.34
	22	Tutanga	9	9	21	23.08	23.08	53.85	-0.23
	23	Falaoigo	3	27	11	7.32	65.85	26.83	1.03
	24	Tefala	17	6	1	70.83	25	4.17	-1.02
	25	Fuagea	31	0	7	81.58	0	18.42	-3.33
	26	Fuafatu	14	51	13	17.95	65.38	16.67	1.07
	27	Fualopa	33	8	14	60	14.55	25.45	-0.79
	28	Te Puka	52	42	2	54.17	43.75	2.08	-1.5
	29	Te Afualiku	-	-	-	-	-	-	-
aNumber of transects with erosion, bNumber of transects with accretion, cNumber of transects with no change, dPercent of transects with erosion, ePercent of transects with accretion, fPercent of transects with no change, gMean rate of shoreline change of all transects on the island.
